# Supplementary material for: An assembled bacterial community associated with Artemisia annua L. causes plant protection against a pathogenic fungus
Source: Front Microbiol. 2023 Oct 9;14:1218474. doi: 10.3389/fmicb.2023.1218474 (PMC10591200; doi:10.3389/fmicb.2023.1218474)
Supplement: Supplementary file 1 [file Table_1.xlsx]

## Sheet: Sheet1
编号	菌名	登录号

## Sheet: Sheet2
Supplementary Table 1 Bacterial strains were selected from A. annua roots
NO.	Genus	Accession numbers
N14	Pseudoxanthomonas sp.	KT581996.1
N1	Achromobacter sp.	CP033730.1
N6	Achromobacter sp.
N32	Achromobacter sp.
N8	Achromobacter sp.	CP090381.1
N51	Achromobacter sp.
N7	Arthrobacter sp.	HG423549.1
N5	Arthrobacter sp.	KC816574.1
N43	Arthrobacter sp.
N10	Arthrobacter sp.
N25	Arthrobacter sp.	KF818629.1
N20	Arthrobacter sp.	KT183553.1
N2	Arthrobacter sp.	MK318801.1
N3	Arthrobacter sp.
N27	Arthrobacter sp.
N59	Arthrobacter sp.	MK829503.1
N18	Arthrobacter sp.	OK136229.1
N53	Arthrobacter sp.	OK136229.1
N19	Arthrobacter sp.	OP881668.1
N39	Bacillus sp.	FN666894.1
N4	Bacillus sp.	KY860719.1
N11	Bacillus sp.
N12	Bacillus sp.
N23	Bacillus sp.
N24	Bacillus sp.
N31	Bacillus sp.
N37	Bacillus sp.
N38	Bacillus sp.
N48	Bacillus sp.
N52	Bacillus sp.
N57	Bacillus sp.
N13	Brevibacillus sp.	JN194195.1
N33	Brevibacillus sp.
N49	Brevibacillus sp.	KM894191.1
N36	Brevibacillus sp.	MH683102.1
N16	Brevundimonas sp.	DQ337577.1
N56	Cupriavidus sp.	AB681842.1
N9	Cupriavidus sp.	MH900172.1
N58	Flavobacterium sp.	MF689030.1
N40	Microbacterium sp.	FJ613556.1
N47	Microbacterium sp.	JQ977208.1
N46	Microbacterium sp.	MH325273.1
N29	Microbacterium sp.	MT533899.1
N42	Microbacterium sp.
N44	Microbacterium sp.
N50	Microbacterium sp.
N35	Microbacterium sp.	OK236166.1
N21	Paracoccus sp.	FR848417.1
N30	Pedobacter sp.	AB461805.1
N60	Pedobacter sp.
N45	Pseudarthrobacter sp.	CP041198.1
N41	Pseudarthrobacter sp.	MH698786.1
N54	Pseudomonas sp.	MK949380.1
N26	Rhizobium sp.	MT197388.1
N15	Shinella sp.	MK208487.1
N28	Shinella sp.	MK208487.1
N34	Shinella sp.
N55	Sphingobacterium sp.	MH788992.1
N22	Stenotrophomonas sp.	ON573241.1
N17	Variovorax sp.	MG820625.2
